# Supplementary material for: Alfalfa Polysaccharide Alleviates Colitis by Regulating Intestinal Microbiota and the Intestinal Barrier Against the TLR4/MyD88/NF-κB Pathway
Source: Nutrients. 2025 Sep 19;17(18):3001. doi: 10.3390/nu17183001 (PMC12472594; doi:10.3390/nu17183001)
Supplement: Supplementary file 1 [file nutrients-17-03001-s001.zip]

Archive with 1 entries (1 files):
- nutrients-3807304-supplementary.pdf
